# Supplementary material for: Prognostic Significance of PD-L1 Expression on Circulating Myeloid-Derived Suppressor Cells in NSCLC Patients Treated with Anti-PD-1/PD-L1 Checkpoint Inhibitors
Source: Int J Mol Sci. 2024 Nov 15;25(22):12269. doi: 10.3390/ijms252212269 (PMC11594642; doi:10.3390/ijms252212269)
Supplement: Supplementary file 1 [file ijms-25-12269-s001.zip]

Archive with 1 entries (1 files):
- ijms-3280098-supplementary.pdf
